# Supplementary material for: Liver-Targeted AAV-DJ-hCBS Therapy Achieves Long-Term Correction of Metabolic Imbalance in CBS-Deficient Mice
Source: Int J Mol Sci. 2026 Apr 7;27(7):3338. doi: 10.3390/ijms27073338 (PMC13073810; doi:10.3390/ijms27073338)
Supplement: Supplementary file 1 [file ijms-27-03338-s001.zip]

Archive with 2 entries (2 files):
- ijms-4222524 Supplementary Figures-done.pdf
- Supplemental Table 1_liver-protein-GO.xlsx
