# Supplementary material for: Liver-Targeted AAV-DJ-hCBS Therapy Achieves Long-Term Correction of Metabolic Imbalance in CBS-Deficient Mice
Source: Int J Mol Sci. 2026 Apr 7;27(7):3338. doi: 10.3390/ijms27073338 (PMC13073810; doi:10.3390/ijms27073338)
Supplement: Supplementary file 1 [file ijms-27-03338-s001.zip › Supplemental Table 1_liver-protein-GO.xlsx]

## Sheet: GO_BP_All
query	significant	p_value	term_size	query_size	intersection_size	precision	recall	term_id	source	term_name	effective_domain_size	source_order	parents	theme
query_1	TRUE	4.11948e-09	824	329	135	0.410334	0.163835	GO:0044281	GO:BP	small molecule metabolic process	3394	10850		Global Metabolism
query_1	TRUE	1.80076e-07	487	329	89	0.270517	0.182752	GO:0006082	GO:BP	organic acid metabolic process	3394	1943		Global Metabolism
query_1	TRUE	1.80076e-07	485	329	89	0.270517	0.183505	GO:0043436	GO:BP	oxoacid metabolic process	3394	10596		Global Metabolism
query_1	TRUE	2.97229e-07	478	329	87	0.264438	0.182008	GO:0019752	GO:BP	carboxylic acid metabolic process	3394	6004		Global Metabolism
query_1	TRUE	9.11664e-07	177	329	44	0.133739	0.248588	GO:0006520	GO:BP	amino acid metabolic process	3394	2233		Amino Acid Metabolism
query_1	TRUE	1.59959e-05	31	329	15	0.0455927	0.483871	GO:0043038	GO:BP	amino acid activation	3394	10393		Amino Acid Metabolism
query_1	TRUE	1.59959e-05	31	329	15	0.0455927	0.483871	GO:0043039	GO:BP	tRNA aminoacylation	3394	10394		Amino Acid Metabolism
query_1	TRUE	1.59959e-05	31	329	15	0.0455927	0.483871	GO:0006418	GO:BP	tRNA aminoacylation for protein translation	3394	2167		Amino Acid Metabolism
query_1	TRUE	1.61271e-05	2431	329	276	0.838906	0.113534	GO:0008152	GO:BP	metabolic process	3394	3111		Global Metabolism
query_1	TRUE	0.000102665	2156	329	250	0.759878	0.115955	GO:0044238	GO:BP	primary metabolic process	3394	10839		Global Metabolism
query_1	TRUE	0.000127588	55	329	19	0.0577508	0.345455	GO:0006399	GO:BP	tRNA metabolic process	3394	2152		Amino Acid Metabolism
query_1	TRUE	0.000139826	492	329	80	0.243161	0.162602	GO:0006629	GO:BP	lipid metabolic process	3394	2334		Lipid Metabolism
query_1	TRUE	0.000317583	332	329	59	0.179331	0.177711	GO:0032787	GO:BP	monocarboxylic acid metabolic process	3394	7765		Global Metabolism
query_1	TRUE	0.000386221	18	329	10	0.0303951	0.555556	GO:0009074	GO:BP	aromatic amino acid family catabolic process	3394	3236		Amino Acid Metabolism
query_1	TRUE	0.000453787	275	329	51	0.155015	0.185455	GO:0044283	GO:BP	small molecule biosynthetic process	3394	10852		Global Metabolism
query_1	TRUE	0.000553585	225	329	44	0.133739	0.195556	GO:0006631	GO:BP	fatty acid metabolic process	3394	2335		Lipid Metabolism
query_1	TRUE	0.000684987	242	329	46	0.139818	0.190083	GO:0044282	GO:BP	small molecule catabolic process	3394	10851		Global Metabolism
query_1	TRUE	0.00138883	54	329	17	0.0516717	0.314815	GO:0170040	GO:BP	proteinogenic amino acid catabolic process	3394	20027		Amino Acid Metabolism
query_1	TRUE	0.00138883	176	329	36	0.109422	0.204545	GO:0046395	GO:BP	carboxylic acid catabolic process	3394	11957		Global Metabolism
query_1	TRUE	0.00138883	191	329	38	0.115502	0.198953	GO:0005975	GO:BP	carbohydrate metabolic process	3394	1848		Carbohydrate / Energy Metabolism
query_1	TRUE	0.00138883	176	329	36	0.109422	0.204545	GO:0016054	GO:BP	organic acid catabolic process	3394	5062		Global Metabolism
query_1	TRUE	0.00138883	25	329	11	0.0334347	0.44	GO:0009072	GO:BP	aromatic amino acid metabolic process	3394	3234		Amino Acid Metabolism
query_1	TRUE	0.00184914	104	329	25	0.0759878	0.240385	GO:0170039	GO:BP	proteinogenic amino acid metabolic process	3394	20026		Amino Acid Metabolism
query_1	TRUE	0.00199317	26	329	11	0.0334347	0.423077	GO:0006739	GO:BP	NADP metabolic process	3394	2430		Redox / Detoxification
query_1	TRUE	0.00448735	209	329	39	0.118541	0.186603	GO:0043603	GO:BP	amide metabolic process	3394	10698		Global Metabolism
query_1	TRUE	0.00606444	105	329	24	0.0729483	0.228571	GO:0170033	GO:BP	L-amino acid metabolic process	3394	20020		Amino Acid Metabolism
query_1	TRUE	0.00686476	56	329	16	0.0486322	0.285714	GO:0170035	GO:BP	L-amino acid catabolic process	3394	20022		Amino Acid Metabolism
query_1	TRUE	0.00687535	62	329	17	0.0516717	0.274194	GO:0044272	GO:BP	sulfur compound biosynthetic process	3394	10846		Redox / Detoxification
query_1	TRUE	0.00811484	57	329	16	0.0486322	0.280702	GO:0046165	GO:BP	alcohol biosynthetic process	3394	11773		Global Metabolism
query_1	TRUE	0.00978754	70	329	18	0.0547112	0.257143	GO:0043648	GO:BP	dicarboxylic acid metabolic process	3394	10731		Global Metabolism
query_1	TRUE	0.0118684	348	329	55	0.167173	0.158046	GO:0006753	GO:BP	nucleoside phosphate metabolic process	3394	2442		Global Metabolism
query_1	TRUE	0.0151114	453	329	67	0.203647	0.147903	GO:0019637	GO:BP	organophosphate metabolic process	3394	5929		Global Metabolism
query_1	TRUE	0.015443	43	329	13	0.0395137	0.302326	GO:0009064	GO:BP	glutamine family amino acid metabolic process	3394	3226		Amino Acid Metabolism
query_1	TRUE	0.0160332	80	329	19	0.0577508	0.2375	GO:0009063	GO:BP	amino acid catabolic process	3394	3225		Amino Acid Metabolism
query_1	TRUE	0.0160332	362	329	56	0.170213	0.154696	GO:0055086	GO:BP	nucleobase-containing small molecule metabolic process	3394	14030		Global Metabolism
query_1	TRUE	0.0160332	7	329	5	0.0151976	0.714286	GO:0006559	GO:BP	L-phenylalanine catabolic process	3394	2270		Amino Acid Metabolism
query_1	TRUE	0.0160332	14	329	7	0.0212766	0.5	GO:1902222	GO:BP	erythrose 4-phosphate/phosphoenolpyruvate family amino acid catabolic process	3394	21830		Amino Acid Metabolism
query_1	TRUE	0.0160588	164	329	31	0.0942249	0.189024	GO:0016053	GO:BP	organic acid biosynthetic process	3394	5061		Global Metabolism
query_1	TRUE	0.0176434	143	329	28	0.0851064	0.195804	GO:0031667	GO:BP	response to nutrient levels	3394	7231		Carbohydrate / Energy Metabolism
query_1	TRUE	0.0203259	19	329	8	0.0243161	0.421053	GO:1902221	GO:BP	erythrose 4-phosphate/phosphoenolpyruvate family amino acid metabolic process	3394	21829		Amino Acid Metabolism
query_1	TRUE	0.0213585	24	329	9	0.0273556	0.375	GO:0035384	GO:BP	thioester biosynthetic process	3394	8947		Global Metabolism
query_1	TRUE	0.0213585	24	329	9	0.0273556	0.375	GO:0071616	GO:BP	acyl-CoA biosynthetic process	3394	16569		Global Metabolism
query_1	TRUE	0.0213585	11	329	6	0.0182371	0.545455	GO:0042149	GO:BP	cellular response to glucose starvation	3394	9900		Carbohydrate / Energy Metabolism
query_1	TRUE	0.0213585	160	329	30	0.0911854	0.1875	GO:0046394	GO:BP	carboxylic acid biosynthetic process	3394	11956		Global Metabolism
query_1	TRUE	0.0303307	8	329	5	0.0151976	0.625	GO:0006558	GO:BP	L-phenylalanine metabolic process	3394	2269		Amino Acid Metabolism
query_1	TRUE	0.0303307	72	329	17	0.0516717	0.236111	GO:1901606	GO:BP	alpha-amino acid catabolic process	3394	21312		Amino Acid Metabolism
query_1	TRUE	0.0303307	164	329	30	0.0911854	0.182927	GO:0006790	GO:BP	sulfur compound metabolic process	3394	2468		Redox / Detoxification
query_1	TRUE	0.0326425	5	329	4	0.0121581	0.8	GO:0006572	GO:BP	tyrosine catabolic process	3394	2283		Amino Acid Metabolism
query_1	TRUE	0.0376739	67	329	16	0.0486322	0.238806	GO:0006633	GO:BP	fatty acid biosynthetic process	3394	2336		Lipid Metabolism
query_1	TRUE	0.0446621	872	329	110	0.334347	0.126147	GO:0009056	GO:BP	catabolic process	3394	3218		Global Metabolism
query_1	TRUE	0.0446621	131	329	25	0.0759878	0.19084	GO:1901605	GO:BP	alpha-amino acid metabolic process	3394	21311		Amino Acid Metabolism
query_1	TRUE	0.0446621	32	329	10	0.0303951	0.3125	GO:0006749	GO:BP	glutathione metabolic process	3394	2439		Redox / Detoxification
query_1	TRUE	0.0469091	154	329	28	0.0851064	0.181818	GO:0016042	GO:BP	lipid catabolic process	3394	5052		Lipid Metabolism

## Sheet: KEGG_All
query	significant	p_value	term_size	query_size	intersection_size	precision	recall	term_id	source	term_name	effective_domain_size	source_order	parents
query_1	TRUE	4.68105e-12	771	329	133	0.404255	0.172503	KEGG:01100	KEGG	Metabolic pathways	3394	181
query_1	TRUE	1.89728e-06	30	329	15	0.0455927	0.5	KEGG:00970	KEGG	Aminoacyl-tRNA biosynthesis	3394	153
query_1	TRUE	0.000100612	100	329	26	0.0790274	0.26	KEGG:01240	KEGG	Biosynthesis of cofactors	3394	190
query_1	TRUE	0.000284426	43	329	15	0.0455927	0.348837	KEGG:01212	KEGG	Fatty acid metabolism	3394	186
query_1	TRUE	0.00167049	92	329	22	0.0668693	0.23913	KEGG:01200	KEGG	Carbon metabolism	3394	184
query_1	TRUE	0.00810852	24	329	9	0.0273556	0.375	KEGG:00030	KEGG	Pentose phosphate pathway	3394	4
query_1	TRUE	0.00867002	35	329	11	0.0334347	0.314286	KEGG:00620	KEGG	Pyruvate metabolism	3394	99
query_1	TRUE	0.0112493	48	329	13	0.0395137	0.270833	KEGG:00983	KEGG	Drug metabolism - other enzymes	3394	157
query_1	TRUE	0.0180957	28	329	9	0.0273556	0.321429	KEGG:00630	KEGG	Glyoxylate and dicarboxylate metabolism	3394	107
query_1	TRUE	0.0180957	45	329	12	0.0364742	0.266667	KEGG:03320	KEGG	PPAR signaling pathway	3394	236
query_1	TRUE	0.0184929	29	329	9	0.0273556	0.310345	KEGG:01250	KEGG	Biosynthesis of nucleotide sugars	3394	191
query_1	TRUE	0.0184929	52	329	13	0.0395137	0.25	KEGG:01230	KEGG	Biosynthesis of amino acids	3394	188
query_1	TRUE	0.0184929	29	329	9	0.0273556	0.310345	KEGG:00640	KEGG	Propanoate metabolism	3394	109
query_1	TRUE	0.0188243	35	329	10	0.0303951	0.285714	KEGG:00520	KEGG	Amino sugar and nucleotide sugar metabolism	3394	69
query_1	TRUE	0.0405536	45	329	11	0.0334347	0.244444	KEGG:00010	KEGG	Glycolysis / Gluconeogenesis	3394	2
query_1	TRUE	0.0474483	12	329	5	0.0151976	0.416667	KEGG:00061	KEGG	Fatty acid biosynthesis	3394	9
query_1	TRUE	0.0478902	34	329	9	0.0273556	0.264706	KEGG:00380	KEGG	Tryptophan metabolism	3394	48

## Sheet: Reactome_All
query	significant	p_value	term_size	query_size	intersection_size	precision	recall	term_id	source	term_name	effective_domain_size	source_order	parents
query_1	TRUE	6.79558e-08	856	329	133	0.404255	0.155374	REAC:R-MMU-1430728	REAC	Metabolism	3394	840
query_1	TRUE	0.000163674	114	329	29	0.0881459	0.254386	REAC:R-MMU-211859	REAC	Biological oxidations	3394	176
query_1	TRUE	0.0112406	57	329	16	0.0486322	0.280702	REAC:R-MMU-156580	REAC	Phase II - Conjugation of compounds	3394	1078
query_1	TRUE	0.01588	253	329	43	0.130699	0.16996	REAC:R-MMU-556833	REAC	Metabolism of lipids	3394	851
query_1	TRUE	0.0174435	100	329	22	0.0668693	0.22	REAC:R-MMU-8978868	REAC	Fatty acid metabolism	3394	510
query_1	TRUE	0.0316994	25	329	9	0.0273556	0.36	REAC:R-MMU-156590	REAC	Glutathione conjugation	3394	616
query_1	TRUE	0.0320745	5	329	4	0.0121581	0.8	REAC:R-MMU-8963684	REAC	Tyrosine catabolism	3394	1710

## Sheet: GO_BP_Up
query	significant	p_value	term_size	query_size	intersection_size	precision	recall	term_id	source	term_name	effective_domain_size	source_order	parents	direction
query_1	TRUE	1.42739e-21	824	144	92	0.638889	0.11165	GO:0044281	GO:BP	small molecule metabolic process	3394	10850		Upregulated
query_1	TRUE	7.92642e-18	485	144	66	0.458333	0.136082	GO:0043436	GO:BP	oxoacid metabolic process	3394	10596		Upregulated
query_1	TRUE	7.92642e-18	487	144	66	0.458333	0.135524	GO:0006082	GO:BP	organic acid metabolic process	3394	1943		Upregulated
query_1	TRUE	1.16263e-17	478	144	65	0.451389	0.135983	GO:0019752	GO:BP	carboxylic acid metabolic process	3394	6004		Upregulated
query_1	TRUE	1.619e-11	242	144	39	0.270833	0.161157	GO:0044282	GO:BP	small molecule catabolic process	3394	10851		Upregulated
query_1	TRUE	7.39051e-10	176	144	31	0.215278	0.176136	GO:0016054	GO:BP	organic acid catabolic process	3394	5062		Upregulated
query_1	TRUE	7.39051e-10	176	144	31	0.215278	0.176136	GO:0046395	GO:BP	carboxylic acid catabolic process	3394	11957		Upregulated
query_1	TRUE	7.51351e-10	275	144	39	0.270833	0.141818	GO:0044283	GO:BP	small molecule biosynthetic process	3394	10852		Upregulated
query_1	TRUE	3.88817e-09	332	144	42	0.291667	0.126506	GO:0032787	GO:BP	monocarboxylic acid metabolic process	3394	7765		Upregulated
query_1	TRUE	5.11826e-09	54	144	17	0.118056	0.314815	GO:0170040	GO:BP	proteinogenic amino acid catabolic process	3394	20027		Upregulated
query_1	TRUE	2.75351e-08	104	144	22	0.152778	0.211538	GO:0170039	GO:BP	proteinogenic amino acid metabolic process	3394	20026		Upregulated
query_1	TRUE	7.49738e-08	492	144	50	0.347222	0.101626	GO:0006629	GO:BP	lipid metabolic process	3394	2334		Upregulated
query_1	TRUE	7.59828e-08	56	144	16	0.111111	0.285714	GO:0170035	GO:BP	L-amino acid catabolic process	3394	20022		Upregulated
query_1	TRUE	7.59828e-08	18	144	10	0.0694444	0.555556	GO:0009074	GO:BP	aromatic amino acid family catabolic process	3394	3236		Upregulated
query_1	TRUE	1.67967e-07	105	144	21	0.145833	0.2	GO:0170033	GO:BP	L-amino acid metabolic process	3394	20020		Upregulated
query_1	TRUE	2.09256e-07	25	144	11	0.0763889	0.44	GO:0009072	GO:BP	aromatic amino acid metabolic process	3394	3234		Upregulated
query_1	TRUE	3.46178e-07	80	144	18	0.125	0.225	GO:0009063	GO:BP	amino acid catabolic process	3394	3225		Upregulated
query_1	TRUE	4.24467e-07	72	144	17	0.118056	0.236111	GO:1901606	GO:BP	alpha-amino acid catabolic process	3394	21312		Upregulated
query_1	TRUE	1.17882e-06	164	144	25	0.173611	0.152439	GO:0016053	GO:BP	organic acid biosynthetic process	3394	5061		Upregulated
query_1	TRUE	1.21741e-06	177	144	26	0.180556	0.146893	GO:0006520	GO:BP	amino acid metabolic process	3394	2233		Upregulated
query_1	TRUE	1.4807e-06	131	144	22	0.152778	0.167939	GO:1901605	GO:BP	alpha-amino acid metabolic process	3394	21311		Upregulated
query_1	TRUE	2.83902e-06	160	144	24	0.166667	0.15	GO:0046394	GO:BP	carboxylic acid biosynthetic process	3394	11956		Upregulated
query_1	TRUE	2.83902e-06	225	144	29	0.201389	0.128889	GO:0006631	GO:BP	fatty acid metabolic process	3394	2335		Upregulated
query_1	TRUE	1.15518e-05	70	144	15	0.104167	0.214286	GO:0043648	GO:BP	dicarboxylic acid metabolic process	3394	10731		Upregulated
query_1	TRUE	2.04928e-05	191	144	25	0.173611	0.13089	GO:0005975	GO:BP	carbohydrate metabolic process	3394	1848		Upregulated
query_1	TRUE	3.85952e-05	19	144	8	0.0555556	0.421053	GO:1902221	GO:BP	erythrose 4-phosphate/phosphoenolpyruvate family amino acid metabolic process	3394	21829		Upregulated
query_1	TRUE	3.87892e-05	67	144	14	0.0972222	0.208955	GO:0006633	GO:BP	fatty acid biosynthetic process	3394	2336		Upregulated
query_1	TRUE	4.60485e-05	14	144	7	0.0486111	0.5	GO:1902222	GO:BP	erythrose 4-phosphate/phosphoenolpyruvate family amino acid catabolic process	3394	21830		Upregulated
query_1	TRUE	4.60485e-05	26	144	9	0.0625	0.346154	GO:0006739	GO:BP	NADP metabolic process	3394	2430		Upregulated
query_1	TRUE	5.81917e-05	453	144	41	0.284722	0.0905077	GO:0019637	GO:BP	organophosphate metabolic process	3394	5929		Upregulated
query_1	TRUE	6.32828e-05	164	144	22	0.152778	0.134146	GO:0006790	GO:BP	sulfur compound metabolic process	3394	2468		Upregulated
query_1	TRUE	6.93447e-05	220	144	26	0.180556	0.118182	GO:0008610	GO:BP	lipid biosynthetic process	3394	3192		Upregulated
query_1	TRUE	7.38515e-05	93	144	16	0.111111	0.172043	GO:0046496	GO:BP	nicotinamide nucleotide metabolic process	3394	12034		Upregulated
query_1	TRUE	7.38515e-05	93	144	16	0.111111	0.172043	GO:0019362	GO:BP	pyridine nucleotide metabolic process	3394	5693		Upregulated
query_1	TRUE	8.44311e-05	209	144	25	0.173611	0.119617	GO:0043603	GO:BP	amide metabolic process	3394	10698		Upregulated
query_1	TRUE	0.000125433	97	144	16	0.111111	0.164948	GO:0072524	GO:BP	pyridine-containing compound metabolic process	3394	17192		Upregulated
query_1	TRUE	0.000140602	98	144	16	0.111111	0.163265	GO:0072330	GO:BP	monocarboxylic acid biosynthetic process	3394	17119		Upregulated
query_1	TRUE	0.000151022	7	144	5	0.0347222	0.714286	GO:0006559	GO:BP	L-phenylalanine catabolic process	3394	2270		Upregulated
query_1	TRUE	0.00019868	24	144	8	0.0555556	0.333333	GO:0071616	GO:BP	acyl-CoA biosynthetic process	3394	16569		Upregulated
query_1	TRUE	0.00019868	24	144	8	0.0555556	0.333333	GO:0035384	GO:BP	thioester biosynthetic process	3394	8947		Upregulated
query_1	TRUE	0.00019868	101	144	16	0.111111	0.158416	GO:0019318	GO:BP	hexose metabolic process	3394	5651		Upregulated
query_1	TRUE	0.000212863	362	144	34	0.236111	0.0939227	GO:0055086	GO:BP	nucleobase-containing small molecule metabolic process	3394	14030		Upregulated
query_1	TRUE	0.000236978	115	144	17	0.118056	0.147826	GO:0005996	GO:BP	monosaccharide metabolic process	3394	1869		Upregulated
query_1	TRUE	0.000236978	348	144	33	0.229167	0.0948276	GO:0006753	GO:BP	nucleoside phosphate metabolic process	3394	2442		Upregulated
query_1	TRUE	0.000259239	81	144	14	0.0972222	0.17284	GO:0006006	GO:BP	glucose metabolic process	3394	1879		Upregulated
query_1	TRUE	0.000321332	8	144	5	0.0347222	0.625	GO:0006558	GO:BP	L-phenylalanine metabolic process	3394	2269		Upregulated
query_1	TRUE	0.000342431	26	144	8	0.0555556	0.307692	GO:0051289	GO:BP	protein homotetramerization	3394	13439		Upregulated
query_1	TRUE	0.000354246	62	144	12	0.0833333	0.193548	GO:0044272	GO:BP	sulfur compound biosynthetic process	3394	10846		Upregulated
query_1	TRUE	0.000370523	43	144	10	0.0694444	0.232558	GO:0009064	GO:BP	glutamine family amino acid metabolic process	3394	3226		Upregulated
query_1	TRUE	0.000483238	86	144	14	0.0972222	0.162791	GO:0006575	GO:BP	modified amino acid metabolic process	3394	2286		Upregulated
query_1	TRUE	0.000672481	5	144	4	0.0277778	0.8	GO:0006572	GO:BP	tyrosine catabolic process	3394	2283		Upregulated
query_1	TRUE	0.000818135	57	144	11	0.0763889	0.192982	GO:0046165	GO:BP	alcohol biosynthetic process	3394	11773		Upregulated
query_1	TRUE	0.000818135	624	144	47	0.326389	0.0753205	GO:0006793	GO:BP	phosphorus metabolic process	3394	2471		Upregulated
query_1	TRUE	0.000818135	624	144	47	0.326389	0.0753205	GO:0006796	GO:BP	phosphate-containing compound metabolic process	3394	2474		Upregulated
query_1	TRUE	0.00112833	10	144	5	0.0347222	0.5	GO:0006570	GO:BP	tyrosine metabolic process	3394	2281		Upregulated
query_1	TRUE	0.00139575	95	144	14	0.0972222	0.147368	GO:0072329	GO:BP	monocarboxylic acid catabolic process	3394	17118		Upregulated
query_1	TRUE	0.00157991	317	144	29	0.201389	0.0914826	GO:0072521	GO:BP	purine-containing compound metabolic process	3394	17189		Upregulated
query_1	TRUE	0.00158548	24	144	7	0.0486111	0.291667	GO:0006536	GO:BP	glutamate metabolic process	3394	2249		Upregulated
query_1	TRUE	0.00173472	150	144	18	0.125	0.12	GO:0006066	GO:BP	alcohol metabolic process	3394	1929		Upregulated
query_1	TRUE	0.00205377	25	144	7	0.0486111	0.28	GO:0006730	GO:BP	one-carbon metabolic process	3394	2426		Upregulated
query_1	TRUE	0.00355976	36	144	8	0.0555556	0.222222	GO:0006084	GO:BP	acetyl-CoA metabolic process	3394	1945		Upregulated
query_1	TRUE	0.00384362	118	144	15	0.104167	0.127119	GO:0062012	GO:BP	regulation of small molecule metabolic process	3394	15559		Upregulated
query_1	TRUE	0.00414655	269	144	25	0.173611	0.0929368	GO:0090407	GO:BP	organophosphate biosynthetic process	3394	18037		Upregulated
query_1	TRUE	0.00443222	20	144	6	0.0416667	0.3	GO:0042558	GO:BP	pteridine-containing compound metabolic process	3394	10152		Upregulated
query_1	TRUE	0.00449828	2431	144	122	0.847222	0.0501851	GO:0008152	GO:BP	metabolic process	3394	3111		Upregulated
query_1	TRUE	0.00449828	872	144	57	0.395833	0.065367	GO:0009056	GO:BP	catabolic process	3394	3218		Upregulated
query_1	TRUE	0.00487292	38	144	8	0.0555556	0.210526	GO:0051262	GO:BP	protein tetramerization	3394	13427		Upregulated
query_1	TRUE	0.00587095	72	144	11	0.0763889	0.152778	GO:0035383	GO:BP	thioester metabolic process	3394	8946		Upregulated
query_1	TRUE	0.00587095	72	144	11	0.0763889	0.152778	GO:0006637	GO:BP	acyl-CoA metabolic process	3394	2340		Upregulated
query_1	TRUE	0.00690849	154	144	17	0.118056	0.11039	GO:0016042	GO:BP	lipid catabolic process	3394	5052		Upregulated
query_1	TRUE	0.00761849	113	144	14	0.0972222	0.123894	GO:0019216	GO:BP	regulation of lipid metabolic process	3394	5563		Upregulated
query_1	TRUE	0.00809626	63	144	10	0.0694444	0.15873	GO:0043604	GO:BP	amide biosynthetic process	3394	10699		Upregulated
query_1	TRUE	0.00824968	52	144	9	0.0625	0.173077	GO:0006638	GO:BP	neutral lipid metabolic process	3394	2341		Upregulated
query_1	TRUE	0.00824968	52	144	9	0.0625	0.173077	GO:0006639	GO:BP	acylglycerol metabolic process	3394	2342		Upregulated
query_1	TRUE	0.008264	4	144	3	0.0208333	0.75	GO:0046655	GO:BP	folic acid metabolic process	3394	12125		Upregulated
query_1	TRUE	0.008264	4	144	3	0.0208333	0.75	GO:0019557	GO:BP	L-histidine catabolic process to glutamate and formate	3394	5858		Upregulated
query_1	TRUE	0.008264	4	144	3	0.0208333	0.75	GO:0019556	GO:BP	L-histidine catabolic process to glutamate and formamide	3394	5857		Upregulated
query_1	TRUE	0.008264	4	144	3	0.0208333	0.75	GO:0006548	GO:BP	L-histidine catabolic process	3394	2260		Upregulated
query_1	TRUE	0.008264	4	144	3	0.0208333	0.75	GO:0015942	GO:BP	formate metabolic process	3394	4999		Upregulated
query_1	TRUE	0.008264	4	144	3	0.0208333	0.75	GO:0043606	GO:BP	formamide metabolic process	3394	10701		Upregulated
query_1	TRUE	0.00998018	43	144	8	0.0555556	0.186047	GO:0019217	GO:BP	regulation of fatty acid metabolic process	3394	5564		Upregulated
query_1	TRUE	0.0102083	78	144	11	0.0763889	0.141026	GO:0009062	GO:BP	fatty acid catabolic process	3394	3224		Upregulated
query_1	TRUE	0.0105325	16	144	5	0.0347222	0.3125	GO:0006636	GO:BP	unsaturated fatty acid biosynthetic process	3394	2339		Upregulated
query_1	TRUE	0.0117621	34	144	7	0.0486111	0.205882	GO:1902653	GO:BP	secondary alcohol biosynthetic process	3394	22114		Upregulated
query_1	TRUE	0.0117621	34	144	7	0.0486111	0.205882	GO:0006695	GO:BP	cholesterol biosynthetic process	3394	2395		Upregulated
query_1	TRUE	0.0130018	45	144	8	0.0555556	0.177778	GO:0006641	GO:BP	triglyceride metabolic process	3394	2344		Upregulated
query_1	TRUE	0.0161143	70	144	10	0.0694444	0.142857	GO:0046890	GO:BP	regulation of lipid biosynthetic process	3394	12258		Upregulated
query_1	TRUE	0.0164162	36	144	7	0.0486111	0.194444	GO:0016126	GO:BP	sterol biosynthetic process	3394	5119		Upregulated
query_1	TRUE	0.0175831	18	144	5	0.0347222	0.277778	GO:0070542	GO:BP	response to fatty acid	3394	15943		Upregulated
query_1	TRUE	0.0175831	5	144	3	0.0208333	0.6	GO:0006547	GO:BP	L-histidine metabolic process	3394	2259		Upregulated
query_1	TRUE	0.0175831	59	144	9	0.0625	0.152542	GO:0006635	GO:BP	fatty acid beta-oxidation	3394	2338		Upregulated
query_1	TRUE	0.0175831	5	144	3	0.0208333	0.6	GO:0052805	GO:BP	imidazole-containing compound catabolic process	3394	13976		Upregulated
query_1	TRUE	0.0199132	11	144	4	0.0277778	0.363636	GO:0009435	GO:BP	NAD biosynthetic process	3394	3469		Upregulated
query_1	TRUE	0.0209417	73	144	10	0.0694444	0.136986	GO:1902652	GO:BP	secondary alcohol metabolic process	3394	22113		Upregulated
query_1	TRUE	0.0211025	49	144	8	0.0555556	0.163265	GO:0010565	GO:BP	regulation of ketone metabolic process	3394	4201		Upregulated
query_1	TRUE	0.0211025	143	144	15	0.104167	0.104895	GO:0031667	GO:BP	response to nutrient levels	3394	7231		Upregulated
query_1	TRUE	0.0276675	76	144	10	0.0694444	0.131579	GO:0019395	GO:BP	fatty acid oxidation	3394	5722		Upregulated
query_1	TRUE	0.0276675	76	144	10	0.0694444	0.131579	GO:0034440	GO:BP	lipid oxidation	3394	8570		Upregulated
query_1	TRUE	0.0313456	6	144	3	0.0208333	0.5	GO:0052803	GO:BP	imidazole-containing compound metabolic process	3394	13974		Upregulated
query_1	TRUE	0.0337975	248	144	21	0.145833	0.0846774	GO:0009117	GO:BP	nucleotide metabolic process	3394	3272		Upregulated
query_1	TRUE	0.0342452	2	144	2	0.0138889	1	GO:0000103	GO:BP	sulfate assimilation	3394	46		Upregulated
query_1	TRUE	0.0342452	2	144	2	0.0138889	1	GO:2001295	GO:BP	malonyl-CoA biosynthetic process	3394	26015		Upregulated
query_1	TRUE	0.0342452	2	144	2	0.0138889	1	GO:0006212	GO:BP	uracil catabolic process	3394	2031		Upregulated
query_1	TRUE	0.0342452	2	144	2	0.0138889	1	GO:0006542	GO:BP	glutamine biosynthetic process	3394	2254		Upregulated
query_1	TRUE	0.0342452	13	144	4	0.0277778	0.307692	GO:0009065	GO:BP	glutamine family amino acid catabolic process	3394	3227		Upregulated
query_1	TRUE	0.0342452	2	144	2	0.0138889	1	GO:0015742	GO:BP	alpha-ketoglutarate transport	3394	4837		Upregulated
query_1	TRUE	0.0342452	2	144	2	0.0138889	1	GO:0019676	GO:BP	ammonia assimilation cycle	3394	5962		Upregulated
query_1	TRUE	0.0342452	2	144	2	0.0138889	1	GO:0019860	GO:BP	uracil metabolic process	3394	6023		Upregulated
query_1	TRUE	0.0342452	2	144	2	0.0138889	1	GO:0033490	GO:BP	cholesterol biosynthetic process via lathosterol	3394	8173		Upregulated
query_1	TRUE	0.0342452	2	144	2	0.0138889	1	GO:0043385	GO:BP	mycotoxin metabolic process	3394	10565		Upregulated
query_1	TRUE	0.0342452	2	144	2	0.0138889	1	GO:0046222	GO:BP	aflatoxin metabolic process	3394	11823		Upregulated
query_1	TRUE	0.0342452	2	144	2	0.0138889	1	GO:0019740	GO:BP	nitrogen utilization	3394	5992		Upregulated
query_1	TRUE	0.0342452	13	144	4	0.0277778	0.307692	GO:0045540	GO:BP	regulation of cholesterol biosynthetic process	3394	11257		Upregulated
query_1	TRUE	0.0342452	13	144	4	0.0277778	0.307692	GO:0106118	GO:BP	regulation of sterol biosynthetic process	3394	19007		Upregulated
query_1	TRUE	0.0342452	66	144	9	0.0625	0.136364	GO:0098754	GO:BP	detoxification	3394	18624		Upregulated
query_1	TRUE	0.0342452	2	144	2	0.0138889	1	GO:0051931	GO:BP	regulation of sensory perception	3394	13807		Upregulated
query_1	TRUE	0.0342452	153	144	15	0.104167	0.0980392	GO:0072522	GO:BP	purine-containing compound biosynthetic process	3394	17190		Upregulated
query_1	TRUE	0.0342452	2	144	2	0.0138889	1	GO:0051930	GO:BP	regulation of sensory perception of pain	3394	13806		Upregulated
query_1	TRUE	0.0342452	2	144	2	0.0138889	1	GO:0141067	GO:BP	intracellular nitrogen homeostasis	3394	19745		Upregulated
query_1	TRUE	0.0357317	22	144	5	0.0347222	0.227273	GO:0019674	GO:BP	NAD metabolic process	3394	5961		Upregulated
query_1	TRUE	0.0359496	32	144	6	0.0416667	0.1875	GO:0006749	GO:BP	glutathione metabolic process	3394	2439		Upregulated
query_1	TRUE	0.0370071	95	144	11	0.0763889	0.115789	GO:0042180	GO:BP	ketone metabolic process	3394	9916		Upregulated
query_1	TRUE	0.0372425	68	144	9	0.0625	0.132353	GO:0008203	GO:BP	cholesterol metabolic process	3394	3116		Upregulated
query_1	TRUE	0.0400316	14	144	4	0.0277778	0.285714	GO:0072350	GO:BP	tricarboxylic acid metabolic process	3394	17132		Upregulated
query_1	TRUE	0.0400316	14	144	4	0.0277778	0.285714	GO:0019363	GO:BP	pyridine nucleotide biosynthetic process	3394	5694		Upregulated
query_1	TRUE	0.0400316	14	144	4	0.0277778	0.285714	GO:0019359	GO:BP	nicotinamide nucleotide biosynthetic process	3394	5690		Upregulated
query_1	TRUE	0.0400316	14	144	4	0.0277778	0.285714	GO:0046653	GO:BP	tetrahydrofolate metabolic process	3394	12123		Upregulated
query_1	TRUE	0.0401699	7	144	3	0.0208333	0.428571	GO:0006729	GO:BP	tetrahydrobiopterin biosynthetic process	3394	2425		Upregulated
query_1	TRUE	0.0401699	7	144	3	0.0208333	0.428571	GO:0009437	GO:BP	carnitine metabolic process	3394	3471		Upregulated
query_1	TRUE	0.0401699	7	144	3	0.0208333	0.428571	GO:0009404	GO:BP	toxin metabolic process	3394	3457		Upregulated
query_1	TRUE	0.0401699	7	144	3	0.0208333	0.428571	GO:0046146	GO:BP	tetrahydrobiopterin metabolic process	3394	11754		Upregulated
query_1	TRUE	0.042196	57	144	8	0.0555556	0.140351	GO:0051260	GO:BP	protein homooligomerization	3394	13425		Upregulated
query_1	TRUE	0.0422844	70	144	9	0.0625	0.128571	GO:0016125	GO:BP	sterol metabolic process	3394	5118		Upregulated
query_1	TRUE	0.044922	34	144	6	0.0416667	0.176471	GO:0170038	GO:BP	proteinogenic amino acid biosynthetic process	3394	20025		Upregulated
query_1	TRUE	0.046175	58	144	8	0.0555556	0.137931	GO:0033559	GO:BP	unsaturated fatty acid metabolic process	3394	8228		Upregulated
query_1	TRUE	0.0493127	15	144	4	0.0277778	0.266667	GO:0006760	GO:BP	folic acid-containing compound metabolic process	3394	2445		Upregulated

## Sheet: GO_BP_Down
query	significant	p_value	term_size	query_size	intersection_size	precision	recall	term_id	source	term_name	effective_domain_size	source_order	parents	direction
query_1	TRUE	1.42904e-07	55	185	18	0.0972973	0.327273	GO:0006399	GO:BP	tRNA metabolic process	3394	2152		Downregulated
query_1	TRUE	1.42904e-07	31	185	14	0.0756757	0.451613	GO:0006418	GO:BP	tRNA aminoacylation for protein translation	3394	2167		Downregulated
query_1	TRUE	1.42904e-07	31	185	14	0.0756757	0.451613	GO:0043039	GO:BP	tRNA aminoacylation	3394	10394		Downregulated
query_1	TRUE	1.42904e-07	31	185	14	0.0756757	0.451613	GO:0043038	GO:BP	amino acid activation	3394	10393		Downregulated
query_1	TRUE	4.55392e-05	321	185	41	0.221622	0.127726	GO:0006412	GO:BP	translation	3394	2162		Downregulated
query_1	TRUE	0.000399628	1050	185	88	0.475676	0.0838095	GO:0019538	GO:BP	protein metabolic process	3394	5841		Downregulated
query_1	TRUE	0.000758531	1559	185	116	0.627027	0.0744067	GO:0043170	GO:BP	macromolecule metabolic process	3394	10470		Downregulated
query_1	TRUE	0.00924418	1168	185	90	0.486486	0.0770548	GO:0009059	GO:BP	macromolecule biosynthetic process	3394	3221		Downregulated
query_1	TRUE	0.00924418	2156	185	143	0.772973	0.0663265	GO:0044238	GO:BP	primary metabolic process	3394	10839		Downregulated
query_1	TRUE	0.0147556	14	185	6	0.0324324	0.428571	GO:0001732	GO:BP	formation of cytoplasmic translation initiation complex	3394	409		Downregulated
query_1	TRUE	0.0161854	1103	185	85	0.459459	0.0770626	GO:0010467	GO:BP	gene expression	3394	4144		Downregulated
query_1	TRUE	0.0193495	156	185	21	0.113514	0.134615	GO:0022613	GO:BP	ribonucleoprotein complex biogenesis	3394	6587		Downregulated
query_1	TRUE	0.0200324	169	185	22	0.118919	0.130178	GO:0010608	GO:BP	post-transcriptional regulation of gene expression	3394	4238		Downregulated
query_1	TRUE	0.0229834	6	185	4	0.0216216	0.666667	GO:0016074	GO:BP	sno(s)RNA metabolic process	3394	5076		Downregulated
query_1	TRUE	0.0229834	2431	185	154	0.832432	0.0633484	GO:0008152	GO:BP	metabolic process	3394	3111		Downregulated
query_1	TRUE	0.0271928	23	185	7	0.0378378	0.304348	GO:0008033	GO:BP	tRNA processing	3394	3084		Downregulated
query_1	TRUE	0.0349696	131	185	18	0.0972973	0.137405	GO:0006417	GO:BP	regulation of translation	3394	2166		Downregulated

## Sheet: KEGG_Up
query	significant	p_value	term_size	query_size	intersection_size	precision	recall	term_id	source	term_name	effective_domain_size	source_order	parents	direction
query_1	TRUE	3.48973e-21	771	144	87	0.604167	0.11284	KEGG:01100	KEGG	Metabolic pathways	3394	181		Upregulated
query_1	TRUE	7.45215e-06	43	144	12	0.0833333	0.27907	KEGG:01212	KEGG	Fatty acid metabolism	3394	186		Upregulated
query_1	TRUE	7.83436e-06	92	144	17	0.118056	0.184783	KEGG:01200	KEGG	Carbon metabolism	3394	184		Upregulated
query_1	TRUE	0.000304929	45	144	10	0.0694444	0.222222	KEGG:03320	KEGG	PPAR signaling pathway	3394	236		Upregulated
query_1	TRUE	0.000304929	35	144	9	0.0625	0.257143	KEGG:00620	KEGG	Pyruvate metabolism	3394	99		Upregulated
query_1	TRUE	0.000304929	28	144	8	0.0555556	0.285714	KEGG:00630	KEGG	Glyoxylate and dicarboxylate metabolism	3394	107		Upregulated
query_1	TRUE	0.000946098	52	144	10	0.0694444	0.192308	KEGG:01230	KEGG	Biosynthesis of amino acids	3394	188		Upregulated
query_1	TRUE	0.00266268	29	144	7	0.0486111	0.241379	KEGG:00640	KEGG	Propanoate metabolism	3394	109		Upregulated
query_1	TRUE	0.00286279	2117	144	110	0.763889	0.0519603	KEGG:00000	KEGG	KEGG root term	3394	1		Upregulated
query_1	TRUE	0.00344788	100	144	13	0.0902778	0.13	KEGG:01240	KEGG	Biosynthesis of cofactors	3394	190		Upregulated
query_1	TRUE	0.00371178	23	144	6	0.0416667	0.26087	KEGG:01040	KEGG	Biosynthesis of unsaturated fatty acids	3394	164		Upregulated
query_1	TRUE	0.00437971	24	144	6	0.0416667	0.25	KEGG:00030	KEGG	Pentose phosphate pathway	3394	4		Upregulated
query_1	TRUE	0.00472437	34	144	7	0.0486111	0.205882	KEGG:00380	KEGG	Tryptophan metabolism	3394	48		Upregulated
query_1	TRUE	0.00490635	45	144	8	0.0555556	0.177778	KEGG:00010	KEGG	Glycolysis / Gluconeogenesis	3394	2		Upregulated
query_1	TRUE	0.00655503	18	144	5	0.0347222	0.277778	KEGG:00350	KEGG	Tyrosine metabolism	3394	41		Upregulated
query_1	TRUE	0.00669204	48	144	8	0.0555556	0.166667	KEGG:00983	KEGG	Drug metabolism - other enzymes	3394	157		Upregulated
query_1	TRUE	0.00669204	11	144	4	0.0277778	0.363636	KEGG:00670	KEGG	One carbon pool by folate	3394	114		Upregulated
query_1	TRUE	0.00859473	12	144	4	0.0277778	0.333333	KEGG:00061	KEGG	Fatty acid biosynthesis	3394	9		Upregulated
query_1	TRUE	0.00859473	20	144	5	0.0347222	0.25	KEGG:00410	KEGG	beta-Alanine metabolism	3394	55		Upregulated
query_1	TRUE	0.00859473	40	144	7	0.0486111	0.175	KEGG:04936	KEGG	Alcoholic liver disease	3394	393		Upregulated
query_1	TRUE	0.0120545	67	144	9	0.0625	0.134328	KEGG:04146	KEGG	Peroxisome	3394	282		Upregulated
query_1	TRUE	0.0135788	14	144	4	0.0277778	0.285714	KEGG:00340	KEGG	Histidine metabolism	3394	40		Upregulated
query_1	TRUE	0.0135788	14	144	4	0.0277778	0.285714	KEGG:00220	KEGG	Arginine biosynthesis	3394	21		Upregulated
query_1	TRUE	0.0199807	25	144	5	0.0347222	0.2	KEGG:00330	KEGG	Arginine and proline metabolism	3394	36		Upregulated
query_1	TRUE	0.023025	37	144	6	0.0416667	0.162162	KEGG:00071	KEGG	Fatty acid degradation	3394	11		Upregulated
query_1	TRUE	0.0244491	38	144	6	0.0416667	0.157895	KEGG:04922	KEGG	Glucagon signaling pathway	3394	379		Upregulated
query_1	TRUE	0.0244491	38	144	6	0.0416667	0.157895	KEGG:04152	KEGG	AMPK signaling pathway	3394	286		Upregulated
query_1	TRUE	0.0287885	52	144	7	0.0486111	0.134615	KEGG:04910	KEGG	Insulin signaling pathway	3394	367		Upregulated
query_1	TRUE	0.0288381	18	144	4	0.0277778	0.222222	KEGG:00500	KEGG	Starch and sucrose metabolism	3394	62		Upregulated
query_1	TRUE	0.047317	4	144	2	0.0138889	0.5	KEGG:04950	KEGG	Maturity onset diabetes of the young	3394	395		Upregulated
query_1	TRUE	0.0477989	21	144	4	0.0277778	0.190476	KEGG:00052	KEGG	Galactose metabolism	3394	7		Upregulated

## Sheet: KEGG_Down
query	significant	p_value	term_size	query_size	intersection_size	precision	recall	term_id	source	term_name	effective_domain_size	source_order	parents	direction
query_1	TRUE	1.29217e-08	30	185	14	0.0756757	0.466667	KEGG:00970	KEGG	Aminoacyl-tRNA biosynthesis	3394	153		Downregulated
query_1	TRUE	0.00674937	91	185	15	0.0810811	0.164835	KEGG:04141	KEGG	Protein processing in endoplasmic reticulum	3394	278		Downregulated
query_1	TRUE	0.0334291	21	185	6	0.0324324	0.285714	KEGG:03008	KEGG	Ribosome biogenesis in eukaryotes	3394	207		Downregulated

## Sheet: Reactome_Up
query	significant	p_value	term_size	query_size	intersection_size	precision	recall	term_id	source	term_name	effective_domain_size	source_order	parents	direction
query_1	TRUE	8.02612e-22	856	144	93	0.645833	0.108645	REAC:R-MMU-1430728	REAC	Metabolism	3394	840		Upregulated
query_1	TRUE	4.34524e-06	159	144	24	0.166667	0.150943	REAC:R-MMU-71291	REAC	Metabolism of amino acids and derivatives	3394	844		Upregulated
query_1	TRUE	1.29516e-05	253	144	30	0.208333	0.118577	REAC:R-MMU-556833	REAC	Metabolism of lipids	3394	851		Upregulated
query_1	TRUE	0.000264302	100	144	16	0.111111	0.16	REAC:R-MMU-8978868	REAC	Fatty acid metabolism	3394	510		Upregulated
query_1	TRUE	0.000865469	9	144	5	0.0347222	0.555556	REAC:R-MMU-8963691	REAC	Phenylalanine and tyrosine metabolism	3394	1079		Upregulated
query_1	TRUE	0.000865469	114	144	16	0.111111	0.140351	REAC:R-MMU-211859	REAC	Biological oxidations	3394	176		Upregulated
query_1	TRUE	0.000865469	5	144	4	0.0277778	0.8	REAC:R-MMU-8963684	REAC	Tyrosine catabolism	3394	1710		Upregulated
query_1	TRUE	0.00280685	18	144	6	0.0416667	0.333333	REAC:R-MMU-75105	REAC	Fatty acyl-CoA biosynthesis	3394	512		Upregulated
query_1	TRUE	0.00419545	57	144	10	0.0694444	0.175439	REAC:R-MMU-156580	REAC	Phase II - Conjugation of compounds	3394	1078		Upregulated
query_1	TRUE	0.00436882	20	144	6	0.0416667	0.3	REAC:R-MMU-191273	REAC	Cholesterol biosynthesis	3394	279		Upregulated
query_1	TRUE	0.00438147	82	144	12	0.0833333	0.146341	REAC:R-MMU-196854	REAC	Metabolism of vitamins and cofactors	3394	862		Upregulated
query_1	TRUE	0.00557305	8	144	4	0.0277778	0.5	REAC:R-MMU-200425	REAC	Carnitine shuttle	3394	247		Upregulated
query_1	TRUE	0.0189717	5	144	3	0.0208333	0.6	REAC:R-MMU-70921	REAC	Histidine catabolism	3394	665		Upregulated
query_1	TRUE	0.0190149	11	144	4	0.0277778	0.363636	REAC:R-MMU-2046106	REAC	alpha-linolenic acid (ALA) metabolism	3394	1758		Upregulated
query_1	TRUE	0.0190149	11	144	4	0.0277778	0.363636	REAC:R-MMU-2046104	REAC	alpha-linolenic (omega3) and linoleic (omega6) acid metabolism	3394	1757		Upregulated
query_1	TRUE	0.0208756	87	144	11	0.0763889	0.126437	REAC:R-MMU-71387	REAC	Metabolism of carbohydrates and carbohydrate derivatives	3394	845		Upregulated
query_1	TRUE	0.0281142	6	144	3	0.0208333	0.5	REAC:R-MMU-2046105	REAC	Linoleic acid (LA) metabolism	3394	796		Upregulated
query_1	TRUE	0.0293395	21	144	5	0.0347222	0.238095	REAC:R-MMU-5362517	REAC	Signaling by Retinoic Acid	3394	1480		Upregulated
query_1	TRUE	0.0412113	14	144	4	0.0277778	0.285714	REAC:R-MMU-9861718	REAC	Regulation of pyruvate metabolism	3394	1333		Upregulated
query_1	TRUE	0.0428922	57	144	8	0.0555556	0.140351	REAC:R-MMU-196849	REAC	Metabolism of water-soluble vitamins and cofactors	3394	863		Upregulated

## Sheet: Reactome_Down
query	significant	p_value	term_size	query_size	intersection_size	precision	recall	term_id	source	term_name	effective_domain_size	source_order	parents	direction
query_1	TRUE	0.0143713	16	185	6	0.0324324	0.375	REAC:R-MMU-9730414	REAC	MITF-M-regulated melanocyte development	3394	829		Downregulated
query_1	TRUE	0.0143713	15	185	6	0.0324324	0.4	REAC:R-MMU-9856649	REAC	Transcriptional and post-translational regulation of MITF-M expression and activity	3394	1662		Downregulated
query_1	TRUE	0.0143713	6	185	4	0.0216216	0.666667	REAC:R-MMU-9755088	REAC	Ribavirin ADME	3394	1362		Downregulated
